# Supplementary material for: Five-Year Changes in Physical and Cognitive Function in Individuals with Chronic Stroke: An Ambispective Cohort Study
Source: Med Sci (Basel). 2026 Jun 30;14(3):358. doi: 10.3390/medsci14030358 (PMC13413838; doi:10.3390/medsci14030358)
Supplement: Supplementary file 1 [file medsci-14-00358-s001.zip]

Archive with 1 entries (1 files):
- medsci-4351666-supplementary.pdf
